# Supplementary material for: High-resolution mapping of mitotic DNA synthesis regions and common fragile sites in the human genome through direct sequencing
Source: Cell Res. 2020 Jun 19;30(11):997–1008. doi: 10.1038/s41422-020-0358-x (PMC7784693; doi:10.1038/s41422-020-0358-x)
Supplement: Supplementary file 9 — Supplementary Table S1 [file 41422_2020_358_MOESM9_ESM.xls]

## Sheet: Sheet1
Supplementary Table S1. List of identified MiDAS genomic domains
The genomic domains are listed separately for each cell line studied (U2OS, HeLa and HS68 cells).
For each MiDAS domain, the genomic coordinates are shown as bins with each bin being 10 kb.
Bin 0 corresponds to base pairs 1-10,000, bin 1 to base pairs 10,001-20,000, etc. Chr, chromosome.
	MiDAS type	# of Peaks	Chr	MiDAS start	MiDAS center	MiDAS end	Peak #1 start	Peak #1 center	Peak #1 end	Peak #2 start	Peak #2 center	Peak #2 end	Peak #3 start	Peak #3 center	Peak #3 end	Peak Area (Relative Units)	Gene / Intergenic Annotation
U2OS cells
1	single-pk	1	1	1418	1444	1470	1418	1444	1470	0	0	0	0	0	0	1.8	INTERGENIC
2	single-pk	1	1	4963	5010	5057	4963	5010	5057	0	0	0	0	0	0	4.8	ONE_GENE:AGBL4;r
3	single-pk	1	1	5756	5782	5806	5756	5781	5806	0	0	0	0	0	0	1.6	ONE_GENE:DAB1;r
4	double-pk	3	1	7173	7243	7334	7173	7211	7225	7227	7237	7263	7264	7299	7334	9.9	ONE_GENE:NEGR1;r
5	single-pk	1	1	8097	8129	8159	8097	8128	8159	0	0	0	0	0	0	2	INTERGENIC
6	single-pk	1	1	9759	9792	9825	9759	9792	9825	0	0	0	0	0	0	7.7	ONE_GENE:DPYD;r
7	single-pk	1	1	17429	17460	17491	17429	17460	17491	0	0	0	0	0	0	2.5	ONE_GENE:RABGAP1L;f
8	single-pk	1	1	17629	17664	17699	17629	17664	17699	0	0	0	0	0	0	1.7	ONE_GENE_B:PAPPA2;f
9	single-pk	1	1	18705	18734	18763	18705	18734	18763	0	0	0	0	0	0	6.6	INTERGENIC
10	single-pk	1	1	19218	19241	19264	19218	19241	19264	0	0	0	0	0	0	2.1	INTERGENIC:RGS21;f
11	single-pk	1	1	19289	19316	19343	19289	19316	19343	0	0	0	0	0	0	1.8	INTERGENIC:TROVE2;f:CDC73;f
12	single-pk	1	1	23740	23760	23780	23740	23760	23780	0	0	0	0	0	0	1.6	ONE_GENE:RYR2;f
13	single-pk	1	1	24586	24617	24652	24586	24619	24652	0	0	0	0	0	0	1.9	ONE_GENE:SMYD3;r
14	single-pk	1	2	310	333	356	310	333	356	0	0	0	0	0	0	3	TWO_GENES:TSSC1;r:TRAPPC12;f
15	single-pk	1	2	1349	1379	1409	1349	1379	1409	0	0	0	0	0	0	3.3	INTERGENIC
16	single-pk	1	2	1485	1534	1583	1485	1534	1583	0	0	0	0	0	0	7.9	INTERGENIC:NBAS;r
17	single-pk	1	2	1882	1910	1938	1882	1910	1938	0	0	0	0	0	0	2.3	INTERGENIC
18	single-pk	1	2	2154	2185	2216	2154	2185	2216	0	0	0	0	0	0	2.1	INTERGENIC
19	single-pk	1	2	5397	5415	5433	5397	5415	5433	0	0	0	0	0	0	1.4	TWO_GENES:GPR75-ASB3;r:PSME4;r
20	single-pk	1	2	6346	6384	6422	6346	6384	6422	0	0	0	0	0	0	1.5	TWO_GENES:WDPCP;r:MDH1;f
21	single-pk	1	2	7984	8009	8034	7984	8009	8034	0	0	0	0	0	0	1.8	ONE_GENE:CTNNA2;f
22	single-pk	1	2	8168	8192	8216	8168	8192	8216	0	0	0	0	0	0	2.6	INTERGENIC
23	single-pk	1	2	11588	11625	11660	11588	11624	11660	0	0	0	0	0	0	14.5	ONE_GENE:DPP10;f
24	single-pk	1	2	11764	11805	11844	11764	11804	11844	0	0	0	0	0	0	4.1	INTERGENIC
25	single-pk	1	2	12263	12309	12357	12263	12310	12357	0	0	0	0	0	0	2.1	INTERGENIC
26	double-pk	2	2	13317	13390	13462	13317	13353	13389	13390	13426	13462	0	0	0	3.3	ONE_GENE:NCKAP5;r
27	single-pk	1	2	13594	13621	13648	13594	13621	13648	0	0	0	0	0	0	2.4	TWO_GENES:ZRANB3;r:R3HDM1;f
28	double-pk	2	2	13748	13798	13847	13748	13784	13801	13803	13811	13847	0	0	0	7.3	ONE_GENE:THSD7B;f
29	single-pk	1	2	13886	13904	13922	13886	13904	13922	0	0	0	0	0	0	1.3	INTERGENIC
30	single-pk	1	2	14001	14038	14075	14001	14038	14075	0	0	0	0	0	0	6.7	INTERGENIC
31	single-pk	1	2	14224	14252	14280	14224	14252	14280	0	0	0	0	0	0	3	ONE_GENE:LRP1B;r
32	single-pk	1	2	14865	14892	14919	14865	14892	14919	0	0	0	0	0	0	7.3	ONE_GENE:MBD5;f
33	single-pk	1	2	15479	15505	15531	15479	15505	15531	0	0	0	0	0	0	2.7	ONE_GENE:GALNT13;f
34	double-pk	2	2	16811	16858	16904	16811	16846	16860	16862	16869	16904	0	0	0	1.6	INTERGENIC:B3GALT1;f
35	single-pk	1	2	18411	18437	18463	18411	18437	18463	0	0	0	0	0	0	2.4	INTERGENIC
36	double-pk	2	2	18631	18687	18743	18631	18661	18691	18711	18727	18743	0	0	0	3	INTERGENIC:FSIP2;f
37	double-pk	2	2	20549	20595	20640	20549	20579	20595	20597	20610	20640	0	0	0	4.9	ONE_GENE:PARD3B;f
38	single-pk	1	2	21271	21303	21333	21271	21302	21333	0	0	0	0	0	0	2.2	ONE_GENE:ERBB4;r
39	single-pk	1	2	21432	21455	21478	21432	21455	21478	0	0	0	0	0	0	2	ONE_GENE:SPAG16;f
40	single-pk	1	2	22111	22137	22163	22111	22137	22163	0	0	0	0	0	0	1.3	INTERGENIC
41	single-pk	1	2	23657	23676	23695	23657	23676	23695	0	0	0	0	0	0	1.4	ONE_GENE:AGAP1;f
42	double-pk	2	3	204	258	311	204	240	261	263	275	311	0	0	0	14.2	ONE_GENE:CNTN4;f
43	double-pk	3	3	331	389	447	331	368	379	380	390	400	401	410	447	3.2	INTERGENIC:LRRN1;f
44	double-pk	2	3	649	711	772	649	689	710	712	732	772	0	0	0	3.9	ONE_GENE:GRM7;f
45	single-pk	1	3	1708	1745	1780	1708	1744	1780	0	0	0	0	0	0	4.4	ONE_GENE:TBC1D5;r
46	single-pk	1	3	1913	1946	1979	1913	1946	1979	0	0	0	0	0	0	1.8	ONE_GENE:KCNH8;f
47	single-pk	1	3	2007	2048	2093	2007	2050	2093	0	0	0	0	0	0	1.3	INTERGENIC
48	single-pk	1	3	2494	2529	2564	2494	2529	2564	0	0	0	0	0	0	5.1	INTERGENIC
49	single-pk	1	3	2936	2970	3004	2936	2970	3004	0	0	0	0	0	0	2.5	ONE_GENE:RBMS3;f
50	single-pk	1	3	4136	4160	4182	4136	4159	4182	0	0	0	0	0	0	4.5	ONE_GENE:ULK4;r
51	merged-pk	2	3	5392	5455	5518	5392	5437	5464	5466	5473	5518	0	0	0	2.8	ONE_GENE:CACNA2D3;f
52	double-pk	2	3	5538	5597	5656	5538	5585	5595	5597	5609	5656	0	0	0	9.2	ONE_GENE:ERC2;r
53	double-pk	2	3	5963	6050	6136	5963	6009	6046	6048	6090	6136	0	0	0	16.7	ONE_GENE:FHIT;r
54	single-pk	1	3	6146	6194	6242	6146	6194	6242	0	0	0	0	0	0	23.8	ONE_GENE:PTPRG;f
55	single-pk	1	3	6525	6561	6595	6525	6560	6595	0	0	0	0	0	0	3.5	ONE_GENE:MAGI1;r
56	single-pk	1	3	6709	6749	6789	6709	6749	6789	0	0	0	0	0	0	8.4	INTERGENIC:SUCLG2;r
57	single-pk	1	3	7108	7137	7164	7108	7136	7164	0	0	0	0	0	0	3.1	ONE_GENE:FOXP1;r
58	single-pk	1	3	7422	7447	7472	7422	7447	7472	0	0	0	0	0	0	1.8	ONE_GENE:CNTN3;r
59	single-pk	1	3	7587	7631	7671	7587	7629	7671	0	0	0	0	0	0	4.9	INTERGENIC
60	double-pk	2	3	7861	7915	7970	7861	7894	7915	7916	7937	7970	0	0	0	4.4	ONE_GENE:ROBO1;r
61	single-pk	1	3	8123	8151	8179	8123	8151	8179	0	0	0	0	0	0	5.1	INTERGENIC:GBE1;r
62	double-pk	2	3	9644	9706	9768	9644	9683	9709	9711	9729	9768	0	0	0	15.8	ONE_GENE:EPHA6;f
63	single-pk	1	3	10399	10425	10451	10399	10425	10451	0	0	0	0	0	0	1.7	INTERGENIC
64	single-pk	1	3	10922	10953	10984	10922	10953	10984	0	0	0	0	0	0	2.7	INTERGENIC
65	single-pk	1	3	11411	11447	11481	11411	11446	11481	0	0	0	0	0	0	3.6	ONE_GENE:ZBTB20;r
66	single-pk	1	3	11554	11582	11610	11554	11582	11610	0	0	0	0	0	0	4	ONE_GENE:LSAMP;r
67	single-pk	1	3	12076	12097	12118	12076	12097	12118	0	0	0	0	0	0	1.6	ONE_GENE:STXBP5L;f
68	single-pk	1	3	13066	13092	13118	13066	13092	13118	0	0	0	0	0	0	1.3	ONE_GENE:NEK11;f
69	single-pk	1	3	15777	15818	15859	15777	15818	15859	0	0	0	0	0	0	1.6	TWO_GENES:RSRC1;f:MLF1;f
70	single-pk	1	3	16810	16830	16850	16810	16830	16850	0	0	0	0	0	0	1.4	INTERGENIC
71	single-pk	1	3	16887	16906	16925	16887	16906	16925	0	0	0	0	0	0	1.5	ONE_GENE:MECOM;r
72	single-pk	1	3	17319	17356	17397	17319	17358	17397	0	0	0	0	0	0	13.1	ONE_GENE:NLGN1;f
73	double-pk	2	3	17427	17485	17543	17427	17454	17481	17489	17516	17543	0	0	0	2.45	ONE_GENE:NAALADL2;f
74	double-pk	2	3	18797	18845	18892	18797	18827	18847	18849	18862	18892	0	0	0	4.8	ONE_GENE:LPP;f
75	single-pk	1	3	19190	19220	19250	19190	19220	19250	0	0	0	0	0	0	6.8	ONE_GENE:FGF12;r
76	single-pk	1	4	1270	1308	1346	1270	1308	1346	0	0	0	0	0	0	4.9	INTERGENIC
77	double-pk	2	4	1881	1940	1999	1881	1920	1938	1940	1960	1999	0	0	0	9.9	INTERGENIC
78	double-pk	2	4	3333	3385	3436	3333	3367	3381	3383	3402	3436	0	0	0	6.7	INTERGENIC
79	double-pk	2	4	3566	3608	3650	3566	3589	3608	3609	3627	3650	0	0	0	2.5	INTERGENIC:ARAP2;r:DTHD1;u
80	double-pk	2	4	6206	6246	6287	6206	6243	6251	6252	6260	6287	0	0	0	18	ONE_GENE:LPHN3;f
81	double-pk	2	4	9336	9401	9467	9336	9358	9380	9397	9432	9467	0	0	0	3.3	ONE_GENE:GRID2;f
82	double-pk	2	4	9546	9589	9633	9546	9578	9598	9599	9610	9633	0	0	0	2.45	TWO_GENES:BMPR1B;f:UNC5C;r
83	single-pk	1	4	9806	9832	9858	9806	9832	9858	0	0	0	0	0	0	2.8	INTERGENIC
84	double-pk	2	4	11374	11413	11452	11374	11398	11415	11417	11428	11452	0	0	0	2.3	ONE_GENE:ANK2;f
85	single-pk	1	4	14301	14333	14367	14301	14334	14367	0	0	0	0	0	0	6	ONE_GENE:INPP4B;r
86	single-pk	1	4	14437	14466	14495	14437	14466	14495	0	0	0	0	0	0	1.6	INTERGENIC:FREM3;r:GYPE;r
87	single-pk	1	4	14546	14574	14602	14546	14574	14602	0	0	0	0	0	0	1.6	INTERGENIC:HHIP;f
88	single-pk	1	4	14879	14907	14935	14879	14907	14935	0	0	0	0	0	0	2.6	TWO_GENES:ARHGAP10;f:NR3C2;r
89	single-pk	1	4	15127	15151	15177	15127	15152	15177	0	0	0	0	0	0	1.6	ONE_GENE:LRBA;r
90	double-pk	2	4	16450	16485	16520	16450	16477	16483	16484	16493	16520	0	0	0	10	ONE_GENE:03.01.13;r
91	single-pk	1	5	744	768	792	744	768	792	0	0	0	0	0	0	1.4	ONE_GENE:ADCY2;f
92	double-pk	2	5	1099	1146	1193	1099	1134	1142	1144	1158	1193	0	0	0	3.5	ONE_GENE:CTNND2;r
93	double-pk	2	5	1205	1251	1296	1205	1239	1248	1250	1262	1296	0	0	0	5.9	INTERGENIC
94	single-pk	1	5	1552	1575	1598	1552	1575	1598	0	0	0	0	0	0	1.8	ONE_GENE:FBXL7;f
95	double-pk	3	5	2089	2176	2263	2089	2137	2176	2177	2203	2213	2215	2228	2263	12	ONE_GENE:CDH12;r
96	single-pk	1	5	2386	2408	2430	2386	2408	2430	0	0	0	0	0	0	1.8	INTERGENIC
97	merged-pk	2	5	2837	2894	2950	2837	2881	2888	2890	2906	2950	0	0	0	8.3	INTERGENIC
98	single-pk	1	5	4934	4950	4966	4934	4950	4966	0	0	0	0	0	0	2	INTERGENIC
99	single-pk	1	5	5844	5866	5888	5844	5866	5888	0	0	0	0	0	0	1.5	ONE_GENE:PDE4D;r
100	single-pk	1	5	8222	8243	8264	8222	8243	8264	0	0	0	0	0	0	1.4	TWO_GENES:TMEM167A;r:XRCC4;f
101	single-pk	1	5	8323	8353	8383	8323	8353	8383	0	0	0	0	0	0	3	ONE_GENE:EDIL3;r
102	single-pk	1	5	9276	9308	9340	9276	9308	9340	0	0	0	0	0	0	4.8	ONE_GENE:FAM172A;r
103	single-pk	1	5	9379	9425	9469	9379	9424	9469	0	0	0	0	0	0	2.6	TWO_GENES:ANKRD32;f:MCTP1;r
104	single-pk	1	5	10346	10378	10407	10346	10378	10407	0	0	0	0	0	0	8.3	INTERGENIC
105	single-pk	1	5	10408	10438	10469	10408	10437	10469	0	0	0	0	0	0	13.2	INTERGENIC
106	single-pk	1	5	10647	10667	10687	10647	10667	10687	0	0	0	0	0	0	1.6	INTERGENIC:EFNA5;r
107	single-pk	1	5	10820	10839	10858	10820	10839	10858	0	0	0	0	0	0	1.5	ONE_GENE:FER;f
108	single-pk	1	5	11552	11571	11590	11552	11571	11590	0	0	0	0	0	0	1.5	TWO_GENES:COMMD10;f:SEMA6A;r
109	double-pk	2	5	11922	11967	12011	11922	11955	11964	11966	11978	12011	0	0	0	3.5	INTERGENIC:PRR16;f
110	single-pk	1	5	12887	12920	12951	12887	12919	12951	0	0	0	0	0	0	2.5	TWO_GENES:ADAMTS19;f:CHSY3;f
111	single-pk	1	5	16212	16255	16296	16212	16254	16296	0	0	0	0	0	0	1.7	INTERGENIC
112	single-pk	1	6	161	196	231	161	196	231	0	0	0	0	0	0	3.8	ONE_GENE:GMDS;r
113	double-pk	2	6	483	534	584	483	517	527	529	550	584	0	0	0	3.7	TWO_GENES:LYRM4;r:FARS2;f
114	single-pk	1	6	2059	2092	2125	2059	2092	2125	0	0	0	0	0	0	5.3	ONE_GENE:CDKAL1;f
115	single-pk	1	6	3790	3828	3864	3790	3827	3864	0	0	0	0	0	0	2.3	TWO_GENES:ZFAND3;f:BTBD9;r
116	single-pk	1	6	6230	6270	6308	6230	6269	6308	0	0	0	0	0	0	8.2	ONE_GENE:KHDRBS2;r
117	single-pk	1	6	6936	6970	7002	6936	6969	7002	0	0	0	0	0	0	14	ONE_GENE:BAI3;f
118	single-pk	1	6	7749	7776	7801	7749	7775	7801	0	0	0	0	0	0	1.8	INTERGENIC
119	single-pk	1	6	7848	7886	7924	7848	7886	7924	0	0	0	0	0	0	6.1	INTERGENIC
120	single-pk	1	6	8344	8375	8406	8344	8375	8406	0	0	0	0	0	0	3.9	INTERGENIC:UBE3D;r:DOPEY1;f
121	single-pk	1	6	9274	9306	9338	9274	9306	9338	0	0	0	0	0	0	8	INTERGENIC
122	single-pk	1	6	9884	9906	9924	9884	9904	9924	0	0	0	0	0	0	1.4	INTERGENIC
123	single-pk	1	6	10189	10218	10247	10189	10218	10247	0	0	0	0	0	0	7.8	ONE_GENE:GRIK2;f
124	single-pk	1	6	10447	10488	10527	10447	10487	10527	0	0	0	0	0	0	3.1	INTERGENIC
125	double-pk	2	6	11437	11481	11524	11437	11464	11481	11483	11497	11524	0	0	0	2.8	INTERGENIC
126	single-pk	1	6	12033	12068	12103	12033	12068	12103	0	0	0	0	0	0	10.2	INTERGENIC
127	single-pk	1	6	12104	12129	12155	12104	12129	12155	0	0	0	0	0	0	3	INTERGENIC:C6orf170;r
128	single-pk	1	6	12622	12668	12716	12622	12669	12716	0	0	0	0	0	0	4.6	INTERGENIC
129	single-pk	1	6	12834	12852	12870	12834	12852	12870	0	0	0	0	0	0	1.4	ONE_GENE:PTPRK;r
130	single-pk	1	6	12931	12958	12987	12931	12959	12987	0	0	0	0	0	0	3.6	ONE_GENE:LAMA2;f
131	single-pk	1	6	14182	14202	14222	14182	14202	14222	0	0	0	0	0	0	1.9	INTERGENIC
132	single-pk	1	6	14799	14818	14835	14799	14817	14835	0	0	0	0	0	0	1.5	INTERGENIC
133	single-pk	1	6	16239	16280	16319	16239	16279	16319	0	0	0	0	0	0	4.2	ONE_GENE:PARK2;r
134	double-pk	2	7	340	386	432	340	373	385	387	399	432	0	0	0	3.2	ONE_GENE:SDK1;f
135	single-pk	1	7	759	791	821	759	790	821	0	0	0	0	0	0	1.7	INTERGENIC:RPA3;r:GLCCI1;f
136	single-pk	1	7	1319	1347	1375	1319	1347	1375	0	0	0	0	0	0	2.6	INTERGENIC
137	single-pk	1	7	1425	1455	1485	1425	1455	1485	0	0	0	0	0	0	2.5	ONE_GENE:DGKB;r
138	single-pk	1	7	1586	1614	1640	1586	1613	1640	0	0	0	0	0	0	1.5	ONE_GENE:ISPD;r
139	single-pk	1	7	1813	1853	1895	1813	1854	1895	0	0	0	0	0	0	13.5	ONE_GENE:HDAC9;f
140	single-pk	1	7	3166	3198	3228	3166	3197	3228	0	0	0	0	0	0	2	ONE_GENE:PDE1C;r
141	single-pk	1	7	3335	3353	3371	3335	3353	3371	0	0	0	0	0	0	1.6	ONE_GENE:BBS9;f
142	single-pk	1	7	3696	3720	3742	3696	3719	3742	0	0	0	0	0	0	1.9	ONE_GENE:ELMO1;r
143	double-pk	2	7	4005	4052	4098	4005	4039	4051	4053	4064	4098	0	0	0	2.2	ONE_GENE:C7orf10;f
144	double-pk	2	7	6919	6973	7027	6919	6959	6972	6974	6987	7027	0	0	0	4.3	ONE_GENE:AUTS2;f
145	double-pk	2	7	7771	7838	7904	7771	7807	7837	7838	7868	7904	0	0	0	2.8	ONE_GENE:MAGI2;r
146	single-pk	1	7	9024	9063	9102	9024	9063	9102	0	0	0	0	0	0	2	ONE_GENE:CDK14;f
147	double-pk	2	7	11021	11072	11122	11021	11061	11069	11071	11082	11122	0	0	0	12.9	ONE_GENE:IMMP2L;r
148	single-pk	1	7	11149	11164	11179	11149	11164	11179	0	0	0	0	0	0	1.8	ONE_GENE:DOCK4;r
149	single-pk	1	7	11904	11928	11952	11904	11928	11952	0	0	0	0	0	0	2.1	INTERGENIC
150	single-pk	1	7	12202	12225	12246	12202	12224	12246	0	0	0	0	0	0	3.2	ONE_GENE:CADPS2;r
151	single-pk	1	7	12605	12642	12681	12605	12643	12681	0	0	0	0	0	0	6.4	ONE_GENE:GRM8;r
152	double-pk	2	7	13300	13346	13392	13300	13333	13348	13350	13359	13392	0	0	0	3.7	ONE_GENE:EXOC4;f
153	single-pk	1	7	13635	13662	13689	13635	13662	13689	0	0	0	0	0	0	2.7	INTERGENIC:CHRM2;f
154	single-pk	1	8	247	272	297	247	272	297	0	0	0	0	0	0	3.8	INTERGENIC:CSMD1;r
155	single-pk	1	8	3359	3392	3425	3359	3392	3425	0	0	0	0	0	0	2.5	INTERGENIC
156	single-pk	1	8	3519	3537	3555	3519	3537	3555	0	0	0	0	0	0	2.4	ONE_GENE:UNC5D;f
157	single-pk	1	8	4828	4852	4876	4828	4852	4876	0	0	0	0	0	0	2.1	ONE_GENE:KIAA0146;f
158	single-pk	1	8	5226	5253	5280	5226	5253	5280	0	0	0	0	0	0	6.3	ONE_GENE:PXDNL;r
159	single-pk	1	8	6317	6345	6371	6317	6344	6371	0	0	0	0	0	0	1.3	ONE_GENE:NKAIN3;f
160	single-pk	1	8	6450	6480	6508	6450	6479	6508	0	0	0	0	0	0	3.1	INTERGENIC
161	single-pk	1	8	7157	7189	7221	7157	7189	7221	0	0	0	0	0	0	1.5	INTERGENIC
162	single-pk	1	8	7282	7307	7332	7282	7307	7332	0	0	0	0	0	0	2.5	INTERGENIC:TRPA1;r
163	single-pk	1	8	8896	8931	8966	8896	8931	8966	0	0	0	0	0	0	4.4	INTERGENIC:MMP16;r
164	single-pk	1	8	8989	9018	9041	8989	9018	9041	0	0	0	0	0	0	5.3	INTERGENIC
165	single-pk	1	8	9042	9072	9106	9042	9071	9106	0	0	0	0	0	0	1.3	INTERGENIC:RIPK2;f
166	single-pk	1	8	10003	10043	10083	10003	10043	10083	0	0	0	0	0	0	5.3	ONE_GENE:VPS13B;f
167	single-pk	1	8	10642	10669	10694	10642	10668	10694	0	0	0	0	0	0	7.1	ONE_GENE:ZFPM2;f
168	single-pk	1	8	10988	11010	11032	10988	11010	11032	0	0	0	0	0	0	2.7	INTERGENIC:TRHR;f
169	double-pk	2	8	11088	11131	11173	11088	11116	11129	11131	11145	11173	0	0	0	3.5	INTERGENIC
170	single-pk	1	8	11324	11345	11366	11324	11345	11366	0	0	0	0	0	0	2.6	ONE_GENE:CSMD3;r
171	single-pk	1	8	13760	13789	13816	13760	13788	13816	0	0	0	0	0	0	10	INTERGENIC
172	single-pk	1	8	14076	14105	14134	14076	14105	14134	0	0	0	0	0	0	1.6	ONE_GENE:TRAPPC9;r
173	single-pk	1	9	203	241	279	203	241	279	0	0	0	0	0	0	1.7	INTERGENIC
174	double-pk	2	9	911	988	1065	911	942	973	993	1029	1065	0	0	0	4.85	ONE_GENE:PTPRD;r
175	single-pk	1	9	1725	1752	1779	1725	1752	1779	0	0	0	0	0	0	2.8	TWO_GENES:CNTLN;f:SH3GL2;f
176	merged-pk	2	9	2312	2368	2423	2312	2353	2373	2375	2382	2423	0	0	0	1.4	INTERGENIC:ELAVL2;r
177	double-pk	3	9	2793	2873	2953	2793	2829	2848	2849	2867	2892	2893	2917	2953	7.6	INTERGENIC:LINGO2;r
178	single-pk	1	9	3187	3217	3247	3187	3217	3247	0	0	0	0	0	0	2.7	INTERGENIC
179	single-pk	1	9	7617	7637	7657	7617	7637	7657	0	0	0	0	0	0	1.6	INTERGENIC
180	double-pk	2	9	8096	8133	8170	8096	8117	8135	8137	8149	8170	0	0	0	1.7	INTERGENIC
181	single-pk	1	9	8581	8617	8653	8581	8617	8653	0	0	0	0	0	0	2	TWO_GENES:FRMD3;r:UBQLN1;r
182	double-pk	2	9	10843	10896	10949	10843	10884	10896	10898	10908	10949	0	0	0	3.9	INTERGENIC
183	double-pk	2	9	11899	11955	12010	11899	11930	11952	11954	11979	12010	0	0	0	4.9	ONE_GENE:ASTN2;r
184	single-pk	1	10	929	958	987	929	958	987	0	0	0	0	0	0	5.5	INTERGENIC
185	single-pk	1	10	1847	1872	1897	1847	1872	1897	0	0	0	0	0	0	1.6	TWO_GENES:CACNB2;f:NSUN6;r
186	single-pk	1	10	2010	2037	2064	2010	2037	2064	0	0	0	0	0	0	3.2	ONE_GENE:PLXDC2;f
187	single-pk	1	10	3455	3471	3487	3455	3471	3487	0	0	0	0	0	0	1.5	ONE_GENE:PARD3;r
188	double-pk	2	10	5270	5339	5408	5270	5309	5343	5345	5369	5408	0	0	0	6.8	ONE_GENE:PRKG1;f
189	single-pk	1	10	5715	5756	5797	5715	5756	5797	0	0	0	0	0	0	14.1	INTERGENIC
190	single-pk	1	10	5895	5926	5957	5895	5926	5957	0	0	0	0	0	0	3	INTERGENIC
191	single-pk	1	10	6612	6634	6656	6612	6634	6656	0	0	0	0	0	0	1.5	INTERGENIC
192	double-pk	2	10	8366	8420	8473	8366	8397	8419	8421	8442	8473	0	0	0	14.2	ONE_GENE:NRG3;f
193	single-pk	1	10	8736	8767	8798	8736	8767	8798	0	0	0	0	0	0	3.1	ONE_GENE:GRID1;r
194	single-pk	1	10	10838	10863	10888	10838	10863	10888	0	0	0	0	0	0	4.7	ONE_GENE:SORCS1;r
195	single-pk	1	10	11429	11457	11485	11429	11457	11485	0	0	0	0	0	0	3.2	ONE_GENE:VTI1A;f
196	single-pk	1	10	12882	12899	12916	12882	12899	12916	0	0	0	0	0	0	1.6	ONE_GENE:DOCK1;f
197	single-pk	1	11	1613	1631	1649	1613	1631	1649	0	0	0	0	0	0	1.6	ONE_GENE:SOX6;r
198	double-pk	2	11	2077	2116	2155	2077	2106	2117	2119	2126	2155	0	0	0	6.2	ONE_GENE:NELL1;f
199	single-pk	1	11	2462	2482	2502	2462	2482	2502	0	0	0	0	0	0	1.6	ONE_GENE:LUZP2;f
200	single-pk	1	11	2808	2833	2858	2808	2833	2858	0	0	0	0	0	0	2.3	INTERGENIC:METTL15;f
201	double-pk	2	11	3091	3133	3174	3091	3121	3131	3133	3144	3174	0	0	0	7.2	INTERGENIC:DCDC1;r:IMMP1L;r
202	single-pk	1	11	3852	3887	3918	3852	3885	3918	0	0	0	0	0	0	6.3	INTERGENIC
203	single-pk	1	11	7855	7881	7905	7855	7880	7905	0	0	0	0	0	0	2.7	ONE_GENE:ODZ4;r
204	single-pk	1	11	8319	8364	8409	8319	8364	8409	0	0	0	0	0	0	6.1	ONE_GENE:DLG2;r
205	double-pk	2	11	8828	8873	8917	8828	8862	8871	8873	8883	8917	0	0	0	4.6	TWO_GENES:GRM5;r:TYR;f
206	single-pk	1	11	8996	9034	9074	8996	9035	9074	0	0	0	0	0	0	3.6	INTERGENIC
207	single-pk	1	11	9206	9228	9250	9206	9228	9250	0	0	0	0	0	0	1.8	ONE_GENE:FAT3;f
208	single-pk	1	11	9898	9919	9940	9898	9919	9940	0	0	0	0	0	0	1.4	ONE_GENE:CNTN5;f
209	single-pk	1	11	12614	12651	12688	12614	12651	12688	0	0	0	0	0	0	1.3	ONE_GENE:KIRREL3;r
210	single-pk	1	12	2087	2116	2143	2087	2115	2143	0	0	0	0	0	0	2.1	INTERGENIC:SLCO1B3;f:SLCO1B7;f
211	double-pk	2	12	2379	2418	2456	2379	2404	2417	2419	2431	2456	0	0	0	7	ONE_GENE:SOX5;r
212	single-pk	1	12	4425	4452	4479	4425	4452	4479	0	0	0	0	0	0	1.6	ONE_GENE:TMEM117;f
213	single-pk	1	12	6013	6033	6053	6013	6033	6053	0	0	0	0	0	0	1.7	INTERGENIC
214	single-pk	1	12	6682	6708	6732	6682	6707	6732	0	0	0	0	0	0	1.7	INTERGENIC:GRIP1;r
215	single-pk	1	12	7794	7827	7858	7794	7826	7858	0	0	0	0	0	0	1.3	ONE_GENE:NAV3;f
216	single-pk	1	12	7929	7957	7987	7929	7958	7987	0	0	0	0	0	0	1.6	ONE_GENE:SYT1;f
217	single-pk	1	12	8158	8183	8208	8158	8183	8208	0	0	0	0	0	0	4.1	ONE_GENE:PPFIA2;r
218	single-pk	1	12	8309	8334	8359	8309	8334	8359	0	0	0	0	0	0	2.3	ONE_GENE:TMTC2;f
219	double-pk	3	12	8631	8708	8785	8631	8669	8700	8702	8732	8755	8756	8767	8785	8.9	ONE_GENE:MGAT4C;r
220	merged-pk	2	12	9950	10011	10072	9950	9985	10018	10020	10037	10072	0	0	0	3.7	ONE_GENE:ANKS1B;r
221	double-pk	2	12	10241	10292	10342	10241	10276	10288	10290	10307	10342	0	0	0	4.1	INTERGENIC:IGF1;r
222	single-pk	1	13	2611	2631	2649	2611	2630	2649	0	0	0	0	0	0	1.2	ONE_GENE:ATP8A2;f
223	single-pk	1	13	3561	3588	3613	3561	3587	3613	0	0	0	0	0	0	9	ONE_GENE:NBEA;f
224	single-pk	1	13	5676	5703	5730	5676	5703	5730	0	0	0	0	0	0	5.1	INTERGENIC
225	single-pk	1	13	5785	5820	5855	5785	5820	5855	0	0	0	0	0	0	9	INTERGENIC:PCDH17;f
226	single-pk	1	13	5890	5913	5934	5890	5912	5934	0	0	0	0	0	0	1.3	INTERGENIC
227	merged-pk	2	13	6407	6452	6496	6407	6441	6448	6450	6462	6496	0	0	0	1.5	INTERGENIC
228	double-pk	2	13	6683	6732	6781	6683	6720	6731	6733	6744	6781	0	0	0	9.7	ONE_GENE:PCDH9;r
229	single-pk	1	13	6850	6890	6930	6850	6890	6930	0	0	0	0	0	0	9.4	INTERGENIC
230	single-pk	1	13	8924	8950	8976	8924	8950	8976	0	0	0	0	0	0	4.7	INTERGENIC
231	double-pk	2	13	9208	9276	9344	9208	9243	9278	9240	9292	9344	0	0	0	3.05	ONE_GENE:GPC5;f
232	double-pk	2	13	9400	9449	9499	9400	9428	9447	9448	9469	9499	0	0	0	2.45	ONE_GENE:GPC6;f
233	double-pk	2	13	10783	10822	10862	10783	10812	10833	10834	10846	10862	0	0	0	12.7	ONE_GENE:FAM155A;r
234	double-pk	2	14	2715	2773	2831	2715	2753	2780	2782	2793	2831	0	0	0	7.7	INTERGENIC
235	single-pk	1	14	3284	3303	3322	3284	3303	3322	0	0	0	0	0	0	1.5	ONE_GENE:AKAP6;f
236	single-pk	1	14	3768	3804	3840	3768	3804	3840	0	0	0	0	0	0	3.5	INTERGENIC:MIPOL1;f
237	single-pk	1	14	4099	4144	4191	4099	4145	4191	0	0	0	0	0	0	6.8	INTERGENIC
238	single-pk	1	14	4328	4376	4414	4328	4375	4414	0	0	0	0	0	0	1.7	INTERGENIC
239	double-pk	2	14	4415	4466	4525	4415	4447	4472	4474	4485	4525	0	0	0	4.4	INTERGENIC
240	double-pk	2	14	4721	4784	4847	4721	4763	4781	4783	4805	4847	0	0	0	9.1	ONE_GENE:MDGA2;r
241	double-pk	2	14	7870	7950	8031	7870	7904	7938	7973	8002	8031	0	0	0	3.1	ONE_GENE:NRXN3;f
242	single-pk	1	14	8061	8098	8135	8061	8098	8135	0	0	0	0	0	0	5.2	ONE_GENE:CEP128;r
243	single-pk	1	15	2723	2743	2763	2723	2743	2763	0	0	0	0	0	0	2.6	ONE_GENE:GABRG3;f
244	single-pk	1	15	6077	6113	6149	6077	6113	6149	0	0	0	0	0	0	2.2	ONE_GENE:RORA;r
245	single-pk	1	15	9759	9781	9803	9759	9781	9803	0	0	0	0	0	0	1.9	INTERGENIC
246	single-pk	1	16	780	808	836	780	808	836	0	0	0	0	0	0	2.1	INTERGENIC
247	single-pk	1	16	4723	4751	4777	4723	4750	4777	0	0	0	0	0	0	3.8	TWO_GENES:ITFG1;r:PHKB;f
248	single-pk	1	16	5375	5390	5405	5375	5390	5405	0	0	0	0	0	0	1.8	ONE_GENE:FTO;f
249	single-pk	1	16	6308	6333	6358	6308	6333	6358	0	0	0	0	0	0	3.6	INTERGENIC
250	double-pk	2	16	7208	7262	7315	7208	7248	7255	7257	7275	7315	0	0	0	4.5	INTERGENIC:ZFHX3;r
251	single-pk	1	16	7611	7646	7679	7611	7645	7679	0	0	0	0	0	0	2.2	INTERGENIC:CNTNAP4;f
252	single-pk	1	16	7804	7851	7898	7804	7851	7898	0	0	0	0	0	0	20.8	ONE_GENE:WWOX;f
253	double-pk	2	16	8263	8324	8385	8263	8302	8328	8330	8346	8385	0	0	0	10.6	ONE_GENE:CDH13;f
254	single-pk	1	18	382	416	450	382	416	450	0	0	0	0	0	0	1.3	ONE_GENE:DLGAP1;r
255	single-pk	1	18	747	794	841	747	794	841	0	0	0	0	0	0	4.9	ONE_GENE:PTPRM;f
256	single-pk	1	18	3671	3702	3731	3671	3701	3731	0	0	0	0	0	0	11.6	INTERGENIC
257	double-pk	2	18	5000	5083	5166	5000	5022	5044	5102	5134	5166	0	0	0	2.15	ONE_GENE:DCC;f
258	single-pk	1	18	6705	6744	6781	6705	6743	6781	0	0	0	0	0	0	5	TWO_GENES:DOK6;f:CD226;r
259	single-pk	1	20	815	850	885	815	850	885	0	0	0	0	0	0	3.5	ONE_GENE:PLCB1;f
260	single-pk	1	20	1292	1319	1346	1292	1319	1346	0	0	0	0	0	0	3.8	INTERGENIC:SPTLC3;f:ISM1;f
261	double-pk	2	20	1427	1494	1593	1427	1456	1518	1535	1564	1593	0	0	0	4.05	ONE_GENE:MACROD2;f
262	single-pk	1	20	5982	6017	6052	5982	6017	6052	0	0	0	0	0	0	3.9	ONE_GENE:CDH4;f
263	double-pk	2	21	1734	1760	1787	1734	1751	1758	1759	1769	1787	0	0	0	4	INTERGENIC
264	single-pk	1	21	2236	2262	2288	2236	2262	2288	0	0	0	0	0	0	7.5	ONE_GENE:NCAM2;f
265	double-pk	2	21	2870	2924	2977	2870	2908	2925	2927	2939	2977	0	0	0	3.6	INTERGENIC
266	single-pk	1	21	3230	3261	3292	3230	3261	3292	0	0	0	0	0	0	1.3	ONE_GENE:TIAM1;r
267	single-pk	1	22	3366	3395	3426	3366	3396	3426	0	0	0	0	0	0	7.5	ONE_GENE:LARGE;r
268	single-pk	1	X	654	692	728	654	691	728	0	0	0	0	0	0	8.4	INTERGENIC:HDHD1;r
269	single-pk	1	X	762	795	828	762	795	828	0	0	0	0	0	0	2.4	INTERGENIC:PNPLA4;r
270	single-pk	1	X	1059	1085	1107	1059	1085	1107	0	0	0	0	0	0	1.5	ONE_GENE:MID1;r
271	single-pk	1	X	1108	1129	1155	1108	1129	1155	0	0	0	0	0	0	2.5	ONE_GENE:ARHGAP6;r
272	single-pk	1	X	2685	2714	2743	2685	2714	2743	0	0	0	0	0	0	3.2	INTERGENIC
273	single-pk	1	X	2868	2895	2922	2868	2895	2922	0	0	0	0	0	0	3.3	ONE_GENE:IL1RAPL1;f
274	single-pk	1	X	5574	5608	5642	5574	5608	5642	0	0	0	0	0	0	2.3	INTERGENIC
275	single-pk	1	X	6247	6274	6299	6247	6273	6299	0	0	0	0	0	0	1.3	INTERGENIC:ARHGEF9;r
276	single-pk	1	X	6408	6440	6470	6408	6439	6470	0	0	0	0	0	0	4.6	INTERGENIC:ZC4H2;r
277	single-pk	1	X	6689	6726	6763	6689	6726	6763	0	0	0	0	0	0	2.1	ONE_GENE:OPHN1;r
278	single-pk	1	X	7435	7466	7497	7435	7466	7497	0	0	0	0	0	0	1.7	INTERGENIC:UPRT;u:ZDHHC15;r
279	single-pk	1	X	8038	8057	8076	8038	8057	8076	0	0	0	0	0	0	1.3	INTERGENIC:SH3BGRL;f
280	single-pk	1	X	8549	8576	8603	8549	8576	8603	0	0	0	0	0	0	5.8	ONE_GENE:DACH2;f
281	double-pk	2	X	9043	9117	9192	9043	9083	9115	9116	9150	9192	0	0	0	5.35	ONE_GENE:PCDH11X;f
282	single-pk	1	X	9346	9372	9398	9346	9372	9398	0	0	0	0	0	0	3.6	INTERGENIC
283	double-pk	2	X	9471	9521	9570	9471	9503	9523	9525	9538	9570	0	0	0	3.9	INTERGENIC
284	double-pk	2	X	9597	9647	9696	9597	9631	9644	9646	9662	9696	0	0	0	13	ONE_GENE:DIAPH2;f
285	single-pk	1	X	9867	9893	9919	9867	9893	9919	0	0	0	0	0	0	2.7	INTERGENIC
286	single-pk	1	X	12025	12075	12123	12025	12074	12123	0	0	0	0	0	0	7.3	INTERGENIC
287	single-pk	1	X	12365	12397	12429	12365	12397	12429	0	0	0	0	0	0	3.7	ONE_GENE:ODZ1;r
288	double-pk	2	X	12479	12521	12562	12479	12507	12523	12525	12534	12562	0	0	0	2.5	INTERGENIC
289	single-pk	1	X	12642	12667	12692	12642	12667	12692	0	0	0	0	0	0	1.7	INTERGENIC
290	single-pk	1	X	12784	12823	12862	12784	12823	12862	0	0	0	0	0	0	1.4	INTERGENIC
291	single-pk	1	X	13770	13795	13818	13770	13794	13818	0	0	0	0	0	0	6.5	ONE_GENE:FGF13;r
292	single-pk	1	X	14099	14142	14181	14099	14140	14181	0	0	0	0	0	0	4.6	INTERGENIC
293	single-pk	1	X	14734	14767	14798	14734	14766	14798	0	0	0	0	0	0	1.7	ONE_GENE:AFF2;f
HeLa cells
1	single-pk	1	1	1464	1501	1540	1464	1502	1540	0	0	0	0	0	0	1.2	ONE_GENE:KAZN;f
2	single-pk	1	1	4919	4946	4973	4919	4946	4973	0	0	0	0	0	0	1.4	ONE_GENE:AGBL4;r
3	single-pk	1	1	5981	6007	6031	5981	6006	6031	0	0	0	0	0	0	2	ONE_GENE:FGGY;f
4	double-pk	3	1	7164	7249	7335	7164	7183	7192	7193	7217	7249	7251	7300	7335	9.1	ONE_GENE:NEGR1;r
5	single-pk	1	1	7556	7583	7610	7556	7583	7610	0	0	0	0	0	0	0.8	ONE_GENE:SLC44A5;r
6	single-pk	1	1	9759	9793	9827	9759	9793	9827	0	0	0	0	0	0	1.4	ONE_GENE:DPYD;r
7	single-pk	1	1	11945	11968	11991	11945	11968	11991	0	0	0	0	0	0	1.7	INTERGENIC:WARS2;r
8	single-pk	1	1	17430	17464	17500	17430	17465	17500	0	0	0	0	0	0	5.9	ONE_GENE:RABGAP1L;f
9	single-pk	1	1	19315	19369	19422	19315	19368	19422	0	0	0	0	0	0	0.8	INTERGENIC
10	single-pk	1	1	21066	21091	21116	21066	21091	21116	0	0	0	0	0	0	0.7	TWO_GENES:HHAT;f:KCNH1;r
11	single-pk	1	1	21758	21780	21802	21758	21780	21802	0	0	0	0	0	0	1.9	TWO_GENES:GPATCH2;r:SPATA17;f
12	single-pk	1	1	24332	24363	24394	24332	24363	24394	0	0	0	0	0	0	3	TWO_GENES:SDCCAG8;f:AKT3;r
13	single-pk	1	1	24583	24617	24651	24583	24617	24651	0	0	0	0	0	0	5.1	ONE_GENE:SMYD3;r
14	single-pk	1	2	303	329	353	303	328	353	0	0	0	0	0	0	3	TWO_GENES:TSSC1;r:TRAPPC12;f
15	single-pk	1	2	1507	1545	1583	1507	1545	1583	0	0	0	0	0	0	3.2	ONE_GENE:NBAS;r
16	single-pk	1	2	1881	1908	1935	1881	1908	1935	0	0	0	0	0	0	0.6	INTERGENIC
17	single-pk	1	2	2366	2395	2418	2366	2392	2418	0	0	0	0	0	0	1.7	TWO_GENES:KLHL29;f:ATAD2B;r
18	single-pk	1	2	5878	5900	5920	5878	5899	5920	0	0	0	0	0	0	0.6	INTERGENIC
19	single-pk	1	2	6309	6336	6363	6309	6336	6363	0	0	0	0	0	0	1	TWO_GENES:EHBP1;f:WDPCP;r
20	single-pk	1	2	8176	8195	8212	8176	8194	8212	0	0	0	0	0	0	0.8	INTERGENIC
21	single-pk	1	2	10322	10343	10362	10322	10342	10362	0	0	0	0	0	0	0.7	INTERGENIC:MFSD9;r:TMEM182;f
22	single-pk	1	2	13323	13351	13381	13323	13352	13381	0	0	0	0	0	0	2.2	TWO_GENES:LYPD1;r:NCKAP5;r
23	single-pk	1	2	13483	13506	13529	13483	13506	13529	0	0	0	0	0	0	0.7	INTERGENIC:MGAT5;f
24	single-pk	1	2	13600	13618	13636	13600	13618	13636	0	0	0	0	0	0	1.9	ONE_GENE:ZRANB3;r
25	double-pk	2	2	14104	14190	14275	14104	14133	14162	14217	14246	14275	0	0	0	7.8	ONE_GENE:LRP1B;r
26	single-pk	1	2	14875	14893	14911	14875	14893	14911	0	0	0	0	0	0	2.8	ONE_GENE:MBD5;f
27	merged-pk	2	2	15438	15486	15534	15438	15467	15487	15489	15505	15534	0	0	0	4	ONE_GENE:GALNT13;f
28	single-pk	1	2	16824	16844	16864	16824	16844	16864	0	0	0	0	0	0	1.5	INTERGENIC
29	single-pk	1	2	17920	17938	17956	17920	17938	17956	0	0	0	0	0	0	1.2	TWO_GENES:PLEKHA3;f:TTN;r
30	double-pk	2	2	18636	18694	18751	18636	18666	18693	18694	18721	18751	0	0	0	1.9	INTERGENIC:FSIP2;f
31	double-pk	2	2	20543	20595	20647	20543	20575	20596	20598	20615	20647	0	0	0	11.8	ONE_GENE:PARD3B;f
32	double-pk	2	2	21232	21283	21334	21232	21263	21274	21276	21303	21334	0	0	0	4.9	ONE_GENE:ERBB4;r
33	double-pk	2	2	21427	21471	21515	21427	21454	21474	21476	21488	21515	0	0	0	1.5	ONE_GENE:SPAG16;f
34	single-pk	1	2	21536	21567	21598	21536	21567	21598	0	0	0	0	0	0	0.9	INTERGENIC:BARD1;r:ABCA12;r
35	single-pk	1	2	23037	23057	23077	23037	23057	23077	0	0	0	0	0	0	0.6	TWO_GENES:DNER;r:TRIP12;r
36	single-pk	1	2	23645	23686	23725	23645	23685	23725	0	0	0	0	0	0	1.3	ONE_GENE:AGAP1;f
37	single-pk	1	3	368	396	428	368	398	428	0	0	0	0	0	0	1.1	INTERGENIC:LRRN1;f
38	single-pk	1	3	666	693	720	666	693	720	0	0	0	0	0	0	0.9	ONE_GENE:GRM7;f
39	single-pk	1	3	1712	1739	1764	1712	1738	1764	0	0	0	0	0	0	0.9	ONE_GENE:TBC1D5;r
40	single-pk	1	3	2951	2968	2985	2951	2968	2985	0	0	0	0	0	0	1.4	ONE_GENE:RBMS3;f
41	single-pk	1	3	4141	4159	4177	4141	4159	4177	0	0	0	0	0	0	2.4	ONE_GENE:ULK4;r
42	merged-pk	2	3	5407	5449	5490	5407	5438	5445	5447	5459	5490	0	0	0	1.1	ONE_GENE:CACNA2D3;f
43	double-pk	2	3	5978	6046	6114	5978	6005	6032	6060	6087	6114	0	0	0	8	ONE_GENE:FHIT;r
44	single-pk	1	3	6167	6194	6223	6167	6195	6223	0	0	0	0	0	0	1.9	ONE_GENE:PTPRG;f
45	single-pk	1	3	6534	6559	6584	6534	6559	6584	0	0	0	0	0	0	2.3	ONE_GENE:MAGI1;r
46	single-pk	1	3	6729	6760	6789	6729	6759	6789	0	0	0	0	0	0	7.2	INTERGENIC:SUCLG2;r
47	double-pk	2	3	9659	9708	9757	9659	9691	9709	9711	9725	9757	0	0	0	5.5	ONE_GENE:EPHA6;f
48	single-pk	1	3	11412	11441	11468	11412	11440	11468	0	0	0	0	0	0	1.6	ONE_GENE:ZBTB20;r
49	single-pk	1	3	11565	11582	11599	11565	11582	11599	0	0	0	0	0	0	0.7	ONE_GENE:LSAMP;r
50	single-pk	1	3	13066	13087	13108	13066	13087	13108	0	0	0	0	0	0	1.8	ONE_GENE:NEK11;f
51	single-pk	1	3	14317	14326	14335	14317	14326	14335	0	0	0	0	0	0	0.9	ONE_GENE:SLC9A9;r
52	single-pk	1	3	14383	14396	14409	14383	14396	14409	0	0	0	0	0	0	1.8	INTERGENIC
53	single-pk	1	3	16152	16180	16208	16152	16180	16208	0	0	0	0	0	0	1	INTERGENIC
54	double-pk	2	3	17435	17486	17536	17435	17456	17470	17472	17515	17536	0	0	0	1.3	ONE_GENE:NAALADL2;f
55	single-pk	1	3	18805	18835	18863	18805	18834	18863	0	0	0	0	0	0	1.2	ONE_GENE:LPP;f
56	single-pk	1	3	19197	19222	19247	19197	19222	19247	0	0	0	0	0	0	1.1	ONE_GENE:FGF12;r
57	single-pk	1	4	1275	1311	1345	1275	1310	1345	0	0	0	0	0	0	3.7	INTERGENIC
58	single-pk	1	4	1902	1951	1999	1902	1950	1999	0	0	0	0	0	0	0.8	INTERGENIC
59	single-pk	1	4	4453	4473	4493	4453	4473	4493	0	0	0	0	0	0	0.8	INTERGENIC:YIPF7;r:GUF1;f
60	single-pk	1	4	5369	5394	5415	5369	5392	5415	0	0	0	0	0	0	1.5	ONE_GENE:SCFD2;r
61	single-pk	1	4	6221	6249	6279	6221	6250	6279	0	0	0	0	0	0	1.9	ONE_GENE:LPHN3;f
62	single-pk	1	4	8550	8573	8596	8550	8573	8596	0	0	0	0	0	0	0.8	ONE_GENE:WDFY3;r
63	single-pk	1	4	8647	8678	8705	8647	8676	8705	0	0	0	0	0	0	0.8	ONE_GENE:ARHGAP24;f
64	double-pk	2	4	9114	9180	9245	9114	9146	9185	9187	9213	9245	0	0	0	2.6	ONE_GENE:FAM190A;f
65	single-pk	1	4	9882	9920	9956	9882	9919	9956	0	0	0	0	0	0	2	TWO_GENES:C4orf37;r:RAP1GDS1;f
66	single-pk	1	4	12148	12163	12178	12148	12163	12178	0	0	0	0	0	0	1	ONE_GENE:PRDM5;r
67	single-pk	1	4	14310	14338	14366	14310	14338	14366	0	0	0	0	0	0	3	ONE_GENE:INPP4B;r
68	single-pk	1	4	14557	14583	14609	14557	14583	14609	0	0	0	0	0	0	1.4	INTERGENIC:ANAPC10;r
69	single-pk	1	4	14883	14906	14925	14883	14904	14925	0	0	0	0	0	0	1.4	TWO_GENES:ARHGAP10;f:NR3C2;r
70	single-pk	1	4	15128	15150	15172	15128	15150	15172	0	0	0	0	0	0	0.8	ONE_GENE:LRBA;r
71	single-pk	1	4	16449	16481	16511	16449	16480	16511	0	0	0	0	0	0	7.3	ONE_GENE:MARCHF1;r
72	single-pk	1	4	18326	18338	18350	18326	18338	18350	0	0	0	0	0	0	0.7	ONE_GENE:ODZ3;f
73	single-pk	1	5	2390	2411	2432	2390	2411	2432	0	0	0	0	0	0	1.6	INTERGENIC
74	single-pk	1	5	3703	3732	3765	3703	3734	3765	0	0	0	0	0	0	1.8	TWO_GENES:NUP155;r:WDR70;f
75	single-pk	1	5	4935	4952	4969	4935	4952	4969	0	0	0	0	0	0	1.1	INTERGENIC
76	single-pk	1	5	6166	6190	6212	6166	6189	6212	0	0	0	0	0	0	1	ONE_GENE:IPO11;f
77	single-pk	1	5	8328	8353	8376	8328	8352	8376	0	0	0	0	0	0	1	ONE_GENE:EDIL3;r
78	single-pk	1	5	10732	10750	10766	10732	10749	10766	0	0	0	0	0	0	1	ONE_GENE:FBXL17;r
79	single-pk	1	5	11540	11567	11592	11540	11566	11592	0	0	0	0	0	0	2.2	TWO_GENES:COMMD10;f:SEMA6A;r
80	single-pk	1	5	12886	12921	12954	12886	12920	12954	0	0	0	0	0	0	5.8	TWO_GENES:ADAMTS19;f:CHSY3;f
81	single-pk	1	5	13049	13079	13109	13049	13079	13109	0	0	0	0	0	0	0.7	TWO_GENES:CDC42SE2;f:RAPGEF6;r
82	single-pk	1	5	14441	14480	14517	14441	14479	14517	0	0	0	0	0	0	1.2	INTERGENIC
83	single-pk	1	6	172	197	222	172	197	222	0	0	0	0	0	0	1.5	ONE_GENE:GMDS;r
84	single-pk	1	6	513	551	589	513	551	589	0	0	0	0	0	0	7.7	ONE_GENE:FARS2;f
85	single-pk	1	6	1941	1960	1979	1941	1960	1979	0	0	0	0	0	0	0.7	INTERGENIC
86	single-pk	1	6	2058	2089	2118	2058	2088	2118	0	0	0	0	0	0	2.4	ONE_GENE:CDKAL1;f
87	single-pk	1	6	3797	3828	3859	3797	3828	3859	0	0	0	0	0	0	4	ONE_GENE:BTBD9;r
88	single-pk	1	6	7869	7893	7917	7869	7893	7917	0	0	0	0	0	0	0.9	INTERGENIC
89	single-pk	1	6	8346	8375	8402	8346	8374	8402	0	0	0	0	0	0	1.4	INTERGENIC:UBE3D;r:DOPEY1;f
90	single-pk	1	6	10198	10219	10240	10198	10219	10240	0	0	0	0	0	0	3.6	ONE_GENE:GRIK2;f
91	single-pk	1	6	10451	10492	10531	10451	10491	10531	0	0	0	0	0	0	4.3	INTERGENIC
92	single-pk	1	6	11880	11902	11924	11880	11902	11924	0	0	0	0	0	0	1.3	TWO_GENES:CEP85L;r:MCM9;r
93	single-pk	1	6	12045	12068	12091	12045	12068	12091	0	0	0	0	0	0	1.7	INTERGENIC
94	single-pk	1	6	12424	12454	12478	12424	12451	12478	0	0	0	0	0	0	0.8	ONE_GENE:NKAIN2;f
95	single-pk	1	6	14791	14833	14874	14791	14832	14874	0	0	0	0	0	0	1	INTERGENIC
96	single-pk	1	7	181	209	239	181	210	239	0	0	0	0	0	0	0.9	ONE_GENE:MAD1L1;r
97	merged-pk	2	7	345	384	423	345	373	383	385	395	423	0	0	0	4.1	ONE_GENE:SDK1;f
98	single-pk	1	7	4018	4048	4080	4018	4049	4080	0	0	0	0	0	0	1.2	ONE_GENE:C7orf10;f
99	double-pk	2	7	6911	6974	7036	6911	6949	6968	6970	6998	7036	0	0	0	6.1	ONE_GENE:AUTS2;f
100	single-pk	1	7	7717	7741	7765	7717	7741	7765	0	0	0	0	0	0	2.2	TWO_GENES:RSBN1L;f:PHTF2;f
101	single-pk	1	7	7835	7869	7901	7835	7868	7901	0	0	0	0	0	0	1.8	ONE_GENE:MAGI2;r
102	single-pk	1	7	8758	8795	8832	8758	8795	8832	0	0	0	0	0	0	1.8	INTERGENIC:ADAM22;f:STEAP4;r
103	single-pk	1	7	9032	9062	9090	9032	9061	9090	0	0	0	0	0	0	1.7	ONE_GENE:CDK14;f
104	single-pk	1	7	10670	10695	10718	10670	10694	10718	0	0	0	0	0	0	1.8	TWO_GENES:HBP1;f:COG5;r
105	merged-pk	2	7	11020	11069	11118	11020	11058	11067	11069	11080	11118	0	0	0	6.6	ONE_GENE:IMMP2L;r
106	single-pk	1	7	12202	12229	12256	12202	12229	12256	0	0	0	0	0	0	4.1	ONE_GENE:CADPS2;r
107	single-pk	1	7	13305	13340	13379	13305	13342	13379	0	0	0	0	0	0	6.9	ONE_GENE:EXOC4;f
108	single-pk	1	7	13709	13736	13761	13709	13735	13761	0	0	0	0	0	0	1.8	ONE_GENE:DGKI;r
109	single-pk	1	7	14412	14436	14458	14412	14435	14458	0	0	0	0	0	0	3.1	ONE_GENE:TPK1;r
110	single-pk	1	8	981	1007	1033	981	1007	1033	0	0	0	0	0	0	1.1	ONE_GENE:MSRA;f
111	single-pk	1	8	3366	3392	3418	3366	3392	3418	0	0	0	0	0	0	2.1	INTERGENIC
112	single-pk	1	8	4823	4853	4883	4823	4853	4883	0	0	0	0	0	0	3.1	ONE_GENE:KIAA0146;f
113	single-pk	1	8	6322	6351	6378	6322	6350	6378	0	0	0	0	0	0	1.2	ONE_GENE:NKAIN3;f
114	single-pk	1	8	10017	10048	10079	10017	10048	10079	0	0	0	0	0	0	3.3	ONE_GENE:VPS13B;f
115	single-pk	1	8	10989	11013	11037	10989	11013	11037	0	0	0	0	0	0	0.9	INTERGENIC:TRHR;f
116	single-pk	1	8	13519	13550	13579	13519	13549	13579	0	0	0	0	0	0	1.3	INTERGENIC:ZFAT;r
117	single-pk	1	8	14071	14104	14131	14071	14101	14131	0	0	0	0	0	0	3.9	ONE_GENE:TRAPPC9;r
118	single-pk	1	9	1726	1757	1784	1726	1755	1784	0	0	0	0	0	0	1	TWO_GENES:CNTLN;f:SH3GL2;f
119	double-pk	2	9	2800	2855	2909	2800	2827	2854	2856	2882	2909	0	0	0	4.3	ONE_GENE:LINGO2;r
120	single-pk	1	9	8581	8610	8637	8581	8609	8637	0	0	0	0	0	0	1.8	TWO_GENES:FRMD3;r:IDNK;f
121	single-pk	1	9	10244	10276	10308	10244	10276	10308	0	0	0	0	0	0	0.8	INTERGENIC:STX17;f:ERP44;r
122	single-pk	1	9	10843	10885	10925	10843	10884	10925	0	0	0	0	0	0	6.3	INTERGENIC
123	single-pk	1	9	11900	11928	11950	11900	11925	11950	0	0	0	0	0	0	0.8	TWO_GENES:PAPPA;f:ASTN2;r
124	single-pk	1	10	20	45	70	20	45	70	0	0	0	0	0	0	1	ONE_GENE:DIP2C;r
125	single-pk	1	10	2015	2042	2065	2015	2040	2065	0	0	0	0	0	0	1.4	ONE_GENE:PLXDC2;f
126	single-pk	1	10	3453	3473	3493	3453	3473	3493	0	0	0	0	0	0	1	ONE_GENE:PARD3;r
127	merged-pk	2	10	5287	5344	5400	5287	5318	5343	5344	5369	5400	0	0	0	1.1	ONE_GENE:PRKG1;f
128	single-pk	1	10	12875	12900	12923	12875	12899	12923	0	0	0	0	0	0	4.3	ONE_GENE:DOCK1;f
129	single-pk	1	10	13121	13143	13165	13121	13143	13165	0	0	0	0	0	0	3.5	ONE_GENE:MGMT;f
130	single-pk	1	11	1617	1633	1649	1617	1633	1649	0	0	0	0	0	0	1.4	ONE_GENE:SOX6;r
131	single-pk	1	11	2461	2484	2507	2461	2484	2507	0	0	0	0	0	0	1.1	ONE_GENE:LUZP2;f
132	merged-pk	2	11	2800	2859	2918	2800	2842	2856	2858	2876	2918	0	0	0	1.7	INTERGENIC:METTL15;f
133	single-pk	1	11	3127	3152	3177	3127	3152	3177	0	0	0	0	0	0	1.5	TWO_GENES:IMMP1L;r:ELP4;f
134	single-pk	1	12	1104	1133	1162	1104	1133	1162	0	0	0	0	0	0	0.7	INTERGENIC
135	single-pk	1	12	1657	1679	1701	1657	1679	1701	0	0	0	0	0	0	0.8	INTERGENIC:LMO3;r
136	single-pk	1	12	1816	1856	1894	1816	1855	1894	0	0	0	0	0	0	0.7	ONE_GENE:PIK3C2G;f
137	single-pk	1	12	2080	2110	2140	2080	2110	2140	0	0	0	0	0	0	1	INTERGENIC:SLCO1B3;f:SLCO1B7;f
138	single-pk	1	12	2940	2961	2980	2940	2960	2980	0	0	0	0	0	0	1	TWO_GENES:OVCH1;r:TMTC1;r
139	single-pk	1	12	3873	3895	3917	3873	3895	3917	0	0	0	0	0	0	0.7	INTERGENIC:CPNE8;r
140	single-pk	1	12	4423	4452	4481	4423	4452	4481	0	0	0	0	0	0	4	ONE_GENE:TMEM117;f
141	single-pk	1	12	6692	6715	6736	6692	6714	6736	0	0	0	0	0	0	1.5	INTERGENIC:GRIP1;r
142	single-pk	1	12	7797	7826	7853	7797	7825	7853	0	0	0	0	0	0	1.3	ONE_GENE:NAV3;f
143	single-pk	1	12	7936	7963	7990	7936	7963	7990	0	0	0	0	0	0	1.1	ONE_GENE:SYT1;f
144	single-pk	1	12	8309	8333	8355	8309	8332	8355	0	0	0	0	0	0	1.9	ONE_GENE:TMTC2;f
145	double-pk	2	12	9910	9991	10072	9910	9943	10008	10010	10039	10072	0	0	0	3.6	ONE_GENE:ANKS1B;r
146	single-pk	1	12	10247	10281	10317	10247	10282	10317	0	0	0	0	0	0	1.5	INTERGENIC:IGF1;r
147	single-pk	1	12	11847	11869	11891	11847	11869	11891	0	0	0	0	0	0	2.2	ONE_GENE:TAOK3;r
148	single-pk	1	13	3570	3590	3610	3570	3590	3610	0	0	0	0	0	0	3.6	ONE_GENE:NBEA;f
149	single-pk	1	13	5506	5523	5540	5506	5523	5540	0	0	0	0	0	0	0.6	INTERGENIC
150	single-pk	1	13	9281	9316	9351	9281	9316	9351	0	0	0	0	0	0	6.9	ONE_GENE:GPC5;f
151	single-pk	1	13	9686	9714	9742	9686	9714	9742	0	0	0	0	0	0	2.1	ONE_GENE:HS6ST3;f
152	single-pk	1	13	10078	10108	10134	10078	10106	10134	0	0	0	0	0	0	1	TWO_GENES:PCCA;f:A2LD1;r
153	single-pk	1	13	10410	10439	10466	10410	10438	10466	0	0	0	0	0	0	0.9	INTERGENIC
154	single-pk	1	14	3006	3023	3038	3006	3022	3038	0	0	0	0	0	0	1	ONE_GENE:PRKD1;r
155	single-pk	1	14	3284	3301	3318	3284	3301	3318	0	0	0	0	0	0	0.6	ONE_GENE:AKAP6;f
156	single-pk	1	14	3782	3806	3830	3782	3806	3830	0	0	0	0	0	0	0.8	INTERGENIC:MIPOL1;f
157	single-pk	1	14	6665	6720	6774	6665	6719	6774	0	0	0	0	0	0	0.7	ONE_GENE:GPHN;f
158	single-pk	1	14	7989	8007	8023	7989	8006	8023	0	0	0	0	0	0	1	ONE_GENE:NRXN3;f
159	single-pk	1	14	8078	8102	8126	8078	8102	8126	0	0	0	0	0	0	1.5	ONE_GENE:CEP128;r
160	single-pk	1	15	2542	2564	2586	2542	2564	2586	0	0	0	0	0	0	0.9	INTERGENIC:UBE3A;r
161	single-pk	1	15	4667	4696	4723	4667	4695	4723	0	0	0	0	0	0	2.6	INTERGENIC
162	single-pk	1	15	6087	6122	6157	6087	6122	6157	0	0	0	0	0	0	1.5	ONE_GENE:RORA;r
163	single-pk	1	15	7159	7189	7219	7159	7189	7219	0	0	0	0	0	0	0.9	ONE_GENE:THSD4;f
164	single-pk	1	15	9233	9258	9279	9233	9256	9279	0	0	0	0	0	0	0.7	ONE_GENE:SLCO3A1;f
165	single-pk	1	16	765	791	813	765	789	813	0	0	0	0	0	0	0.8	INTERGENIC
166	single-pk	1	16	1219	1246	1269	1219	1244	1269	0	0	0	0	0	0	1	ONE_GENE:SNX29;f
167	single-pk	1	16	4724	4748	4772	4724	4748	4772	0	0	0	0	0	0	2.2	TWO_GENES:ITFG1;r:PHKB;f
168	single-pk	1	16	7233	7265	7301	7233	7267	7301	0	0	0	0	0	0	1.5	INTERGENIC:ZFHX3;r
169	double-pk	3	16	7807	7869	7930	7807	7836	7862	7863	7885	7891	7892	7901	7930	10.7	ONE_GENE:WWOX;f
170	merged-pk	2	16	8269	8322	8375	8269	8302	8319	8321	8342	8375	0	0	0	6.7	ONE_GENE:CDH13;f
171	single-pk	1	17	1374	1399	1424	1374	1399	1424	0	0	0	0	0	0	1.3	INTERGENIC:COX10;f
172	single-pk	1	17	3557	3569	3581	3557	3569	3581	0	0	0	0	0	0	0.6	ONE_GENE:ACACA;r
173	single-pk	1	17	5039	5062	5083	5039	5061	5083	0	0	0	0	0	0	0.6	INTERGENIC
174	single-pk	1	17	5289	5307	5325	5289	5307	5325	0	0	0	0	0	0	0.7	TWO_GENES:TOM1L1;u:STXBP4;f
175	single-pk	1	17	5892	5916	5938	5892	5915	5938	0	0	0	0	0	0	1.4	ONE_GENE:BCAS3;f
176	single-pk	1	18	764	798	830	764	797	830	0	0	0	0	0	0	2.5	ONE_GENE:PTPRM;f
177	single-pk	1	18	3420	3450	3482	3420	3451	3482	0	0	0	0	0	0	2	TWO_GENES:TPGS2;r:KIAA1328;f
178	single-pk	1	18	3675	3700	3725	3675	3700	3725	0	0	0	0	0	0	6.1	INTERGENIC
179	single-pk	1	18	3949	3979	4007	3949	3978	4007	0	0	0	0	0	0	1	INTERGENIC:PIK3C3;f
180	single-pk	1	18	5419	5443	5465	5419	5442	5465	0	0	0	0	0	0	2.1	ONE_GENE:WDR7;f
181	single-pk	1	20	1302	1326	1350	1302	1326	1350	0	0	0	0	0	0	0.8	INTERGENIC:ISM1;f:TASP1;r
182	double-pk	3	20	1407	1503	1598	1407	1439	1467	1468	1496	1528	1534	1566	1598	2.7	ONE_GENE:MACROD2;f
183	single-pk	1	20	5876	5891	5906	5876	5891	5906	0	0	0	0	0	0	1.7	INTERGENIC
184	single-pk	1	21	2251	2270	2289	2251	2270	2289	0	0	0	0	0	0	1.1	ONE_GENE:NCAM2;f
185	merged-pk	2	X	643	696	749	643	684	698	700	708	749	0	0	0	20.7	INTERGENIC:HDHD1;r:STS;f
186	single-pk	1	X	776	806	836	776	806	836	0	0	0	0	0	0	1.4	INTERGENIC
187	single-pk	1	X	1446	1477	1506	1446	1476	1506	0	0	0	0	0	0	1	INTERGENIC:GLRA2;f:FANCB;r
188	single-pk	1	X	1952	1990	2026	1952	1989	2026	0	0	0	0	0	0	1.6	TWO_GENES:SH3KBP1;r:MAP7D2;r
189	single-pk	1	X	2688	2718	2748	2688	2718	2748	0	0	0	0	0	0	1.2	INTERGENIC
190	single-pk	1	X	5556	5596	5638	5556	5597	5638	0	0	0	0	0	0	0.8	INTERGENIC:RRAGB;f
191	single-pk	1	X	5701	5729	5757	5701	5729	5757	0	0	0	0	0	0	2.7	INTERGENIC:FAAH2;f
192	single-pk	1	X	6232	6259	6285	6232	6264	6285	0	0	0	0	0	0	1.5	INTERGENIC
193	single-pk	1	X	6300	6321	6354	6300	6322	6354	0	0	0	0	0	0	1.9	INTERGENIC
194	single-pk	1	X	6700	6735	6766	6700	6733	6766	0	0	0	0	0	0	1.9	ONE_GENE:OPHN1;r
195	single-pk	1	X	6875	6903	6931	6875	6903	6931	0	0	0	0	0	0	2.2	ONE_GENE:EDA;f
196	single-pk	1	X	7408	7442	7474	7408	7441	7474	0	0	0	0	0	0	1	INTERGENIC:ABCB7;r:UPRT;u
197	single-pk	1	X	8027	8055	8081	8027	8054	8081	0	0	0	0	0	0	2.8	INTERGENIC:HMGN5;r:SH3BGRL;f
198	single-pk	1	X	8331	8366	8397	8331	8364	8397	0	0	0	0	0	0	1	INTERGENIC:HDX;r
199	single-pk	1	X	8493	8516	8539	8493	8516	8539	0	0	0	0	0	0	2.3	INTERGENIC:CHM;r
200	single-pk	1	X	9046	9074	9102	9046	9074	9102	0	0	0	0	0	0	2.3	INTERGENIC
201	double-pk	2	X	9590	9643	9695	9590	9626	9641	9643	9659	9695	0	0	0	23.2	ONE_GENE:DIAPH2;f
202	single-pk	1	X	10180	10209	10236	10180	10208	10236	0	0	0	0	0	0	1.2	INTERGENIC:GPRASP2;f:BHLHB9;f
203	single-pk	1	X	10738	10768	10798	10738	10768	10798	0	0	0	0	0	0	4.9	TWO_GENES:COL4A6;r:COL4A5;f
204	single-pk	1	X	12355	12393	12429	12355	12392	12429	0	0	0	0	0	0	1.1	ONE_GENE:ODZ1;r
205	single-pk	1	X	14106	14149	14192	14106	14149	14192	0	0	0	0	0	0	2.7	INTERGENIC
206	single-pk	1	X	15452	15478	15502	15452	15477	15502	0	0	0	0	0	0	1.7	INTERGENIC:TMLHE;r
HS68 cells
1	merged-pk	2	1	7171	7249	7326	7171	7229	7259	7261	7268	7326	0	0	0	4.3	ONE_GENE:NEGR1;r
2	single-pk	1	1	17440	17467	17494	17440	17467	17494	0	0	0	0	0	0	1.1	ONE_GENE:RABGAP1L;f
3	single-pk	1	2	11602	11624	11646	11602	11624	11646	0	0	0	0	0	0	0.7	ONE_GENE:DPP10;f
4	single-pk	1	2	13781	13798	13815	13781	13798	13815	0	0	0	0	0	0	0.9	ONE_GENE:THSD7B;f
5	merged-pk	2	2	14126	14193	14260	14126	14182	14190	14192	14204	14260	0	0	0	4.8	ONE_GENE:LRP1B;r
6	single-pk	1	2	18668	18699	18730	18668	18699	18730	0	0	0	0	0	0	0.8	INTERGENIC
7	single-pk	1	2	20570	20597	20620	20570	20595	20620	0	0	0	0	0	0	1.3	ONE_GENE:PARD3B;f
8	single-pk	1	3	6025	6057	6089	6025	6057	6089	0	0	0	0	0	0	0.8	ONE_GENE:FHIT;r
9	single-pk	1	3	6174	6197	6218	6174	6196	6218	0	0	0	0	0	0	1	ONE_GENE:PTPRG;f
10	single-pk	1	3	17333	17354	17374	17333	17354	17374	0	0	0	0	0	0	1.2	ONE_GENE:NLGN1;f
11	merged-pk	2	3	17400	17467	17534	17400	17434	17467	17468	17501	17534	0	0	0	1.2	ONE_GENE:NAALADL2;f
12	single-pk	1	4	1920	1938	1956	1920	1938	1956	0	0	0	0	0	0	0.9	INTERGENIC
13	single-pk	1	4	6226	6253	6280	6226	6253	6280	0	0	0	0	0	0	2.8	ONE_GENE:LPHN3;f
14	single-pk	1	6	10146	10185	10218	10146	10182	10218	0	0	0	0	0	0	1	INTERGENIC:GRIK2;f
15	single-pk	1	7	6928	6974	7018	6928	6973	7018	0	0	0	0	0	0	3.4	ONE_GENE:AUTS2;f
16	single-pk	1	7	7770	7835	7900	7770	7830	7900	0	0	0	0	0	0	3.6	ONE_GENE:MAGI2;r
17	single-pk	1	7	11040	11072	11104	11040	11072	11104	0	0	0	0	0	0	2.9	ONE_GENE:IMMP2L;r
18	single-pk	1	7	13322	13341	13360	13322	13341	13360	0	0	0	0	0	0	1.5	ONE_GENE:EXOC4;f
19	merged-pk	2	8	9943	10006	10068	9943	9990	10005	10006	10021	10068	0	0	0	0.8	TWO_GENES:STK3;r:VPS13B;f
20	single-pk	1	9	2821	2860	2884	2821	2859	2884	0	0	0	0	0	0	1.1	ONE_GENE:LINGO2;r
21	merged-pk	2	10	5293	5368	5443	5293	5331	5368	5369	5405	5443	0	0	0	2.5	ONE_GENE:PRKG1;f
22	single-pk	1	10	8385	8419	8453	8385	8419	8453	0	0	0	0	0	0	3	ONE_GENE:NRG3;f
23	single-pk	1	10	10958	10993	11026	10958	10992	11026	0	0	0	0	0	0	1	INTERGENIC
24	single-pk	1	12	2381	2416	2449	2381	2415	2449	0	0	0	0	0	0	4.2	ONE_GENE:SOX5;r
25	single-pk	1	12	9967	9997	10029	9967	9998	10029	0	0	0	0	0	0	0.9	ONE_GENE:ANKS1B;r
26	single-pk	1	13	9405	9449	9491	9405	9448	9491	0	0	0	0	0	0	2.9	ONE_GENE:GPC6;f
27	single-pk	1	13	10798	10824	10850	10798	10824	10850	0	0	0	0	0	0	1.2	ONE_GENE:FAM155A;r
28	single-pk	1	14	4745	4781	4815	4745	4780	4815	0	0	0	0	0	0	1.9	ONE_GENE:MDGA2;r
29	single-pk	1	14	6670	6709	6750	6670	6710	6750	0	0	0	0	0	0	0.9	ONE_GENE:GPHN;f
30	single-pk	1	16	7820	7870	7920	7820	7870	7920	0	0	0	0	0	0	5.6	ONE_GENE:WWOX;f
31	single-pk	1	16	8289	8322	8353	8289	8321	8353	0	0	0	0	0	0	1.7	ONE_GENE:CDH13;f
32	single-pk	1	18	771	796	821	771	796	821	0	0	0	0	0	0	1.4	ONE_GENE:PTPRM;f
33	single-pk	1	18	3386	3419	3452	3386	3419	3452	0	0	0	0	0	0	0.6	ONE_GENE:FHOD3;f
34	merged-pk	2	20	1413	1491	1568	1413	1466	1473	1475	1515	1568	0	0	0	3.5	ONE_GENE:MACROD2;f
35	single-pk	1	22	3379	3399	3419	3379	3399	3419	0	0	0	0	0	0	1	ONE_GENE:LARGE;r
36	merged-pk	2	X	9609	9650	9691	9609	9640	9650	9651	9660	9691	0	0	0	2.9	ONE_GENE:DIAPH2;f
